# Supplementary material for: A new early Eocene deperetellid tapiroid illuminates the origin of Deperetellidae and the pattern of premolar molarization in Perissodactyla
Source: PLoS One. 2019 Nov 8;14(11):e0225045. doi: 10.1371/journal.pone.0225045 (PMC6839866; doi:10.1371/journal.pone.0225045)
Supplement: S1 Table — (XLSX) [file pone.0225045.s001.xlsx]

## Sheet: Irenolophus comparison.txt
Species	P4L	P4W	M1L	M1W	p3L	p3W	p4L	p4W	m1L	m1W
IrenolophusQii	11.04	16.36	NA	NA	10.55	8.68	11.23	10.07	13.84	11.3
IrenolophusQii	11.3	15.5	17.1	17.41	11.13	8.6	11.2	10.03	13.96	11.12
IrenolophusPrimarius	10.38	15.58	14.21	18.13	13.49	7.51	13.53	8.55	NA	NA
IrenolophusPrimarius	NA	NA	NA	NA	11.7	8.6	15	9.6	15.2	11.1
TeleolophusMedius	11.6	15	16.57	17.5	12.3	7.6	12.6	9.4	15.65	11.73
TeleolophusMagnus	NA	NA	NA	NA	18.66	10.88	17.97	13.26	21.6	15.75
TeleolophusMagnus	NA	NA	NA	NA	18.29	10.75	18.28	13.15	21.76	16.01
TeleolophusSichuanensis(V5373)	NA	NA	16.6	17	10.7	6.5	10.5	7.7	13.4	9.9
TeleolophusDanjiangensis	12.8	11.5	16.4	17.5	NA	NA	12	8.7	15.2	11.5
Pachylophus	15.2	17.4	14.5	17	12.5	6	13.9	7.7	14.8	9.9
DeperetellaCristata	NA	NA	20.8	23.5	21	14	18.75	14.85	20	16.2
DiplolophodonSimilis	9.4	13.4	10.5	14	12	8	11	10	11	11.8
Bahinolophus	14.3	16.9	15.1	17	NA	NA	11.7	9.7	12	9
